# Supplementary material for: Expression of Maize MADS Transcription Factor ZmES22 Negatively Modulates Starch Accumulation in Rice Endosperm
Source: Int J Mol Sci. 2019 Jan 23;20(3):483. doi: 10.3390/ijms20030483 (PMC6387075; doi:10.3390/ijms20030483)
Supplement: Supplementary file 1 [file ijms-20-00483-s001.zip]

Archive with 11 entries (11 files):
- Fig. S1.tif
- Fig. S2.tif
- Fig. S3.tif
- Fig. S4.tif
- Fig. S5.tif
- Fig. S6.tif
- Fig. S7.tif
- Fig. S8.tif
- Fig. S9.tif
- Figure Legends of Supplementary Data.docx
- Table of Supplementary Data.docx
